# Supplementary material for: Kidney Transplantation and Cellular Immunity Dynamics: Immune Cell Alterations and Association with Clinical and Laboratory Parameters
Source: J Clin Med. 2024 Aug 27;13(17):5093. doi: 10.3390/jcm13175093 (PMC11396483; doi:10.3390/jcm13175093)
Supplement: Supplementary file 1 [file jcm-13-05093-s001.zip]

Archive with 1 entries (1 files):
- jcm-3135610-supplementary.pdf
